# Supplementary material for: Length-Dependent Transition from Extended to Folded Shapes in Short Oligomers of an Azetidine-Based α-Amino Acid: The Critical Role of NH···N H-Bonds
Source: Molecules. 2023 Jun 28;28(13):5048. doi: 10.3390/molecules28135048 (PMC10343408; doi:10.3390/molecules28135048)
Supplement: Supplementary file 1 [file molecules-28-05048-s001.zip]

Archive with 1 entries (1 files):
- molecules-2451366-supplementary.pdf
